# Supplementary material for: Healthcare Worker Preferences for Active Tuberculosis Case Finding Programs in South Africa: A Best-Worst Scaling Choice Experiment
Source: PLoS One. 2015 Jul 21;10(7):e0133304. doi: 10.1371/journal.pone.0133304 (PMC4511419; doi:10.1371/journal.pone.0133304)
Supplement: S2 Table — (XLSX) [file pone.0133304.s002.xlsx]

## Sheet: S2
Respondent ID	q1_b	q1_w	q2_b	q2_w	q3_b	q3_w	q4_b	q4_w	q5_b	q5_w	q6_b	q6_w	q7_b	q7_w	q8_b	q8_w	q9_b	q9_w	q10_b	q10_w	q11_b	q11_w	q12_b	q12_w
1	4	10	8	3	15	11	4	7	13	3	13	11	1	6	8	11	15	3	2	11	2	10	4	7
2	8	11	5	1	8	11	13	11	15	10	8	10	8	4	1	16	12	9	12	5	1	16	9	11
3	6	11	5	16	4	10	1	7	4	11	8	11	15	6	8	16	12	11	4	16	8	6	1	16
4	14	7	13	16	4	6	1	7	4	3	1	11	15	6	8	16	12	7	11	16	12	6	1	16
5	8	11	2	6	4	3	2	11	15	14	8	14	15	6	1	14	4	5	12	7	15	16	9	7
6	8	11	2	6	4	11	2	11	4	10	8	10	4	6	1	6	4	5	5	7	1	7	9	7
7	4	6	8	3	15	10	4	7	1	13	12	13	1	12	5	7	1	3	12	4	5	7	4	7
8	1	10	2	3	9	16	8	9	1	3	10	16	1	16	8	11	1	3	8	11	2	10	4	9
9	6	11	1	10	1	9	5	10	2	10	1	3	4	11	5	3	6	7	8	16	6	3	4	16
10	1	6	1	10	1	14	15	14	13	3	1	7	1	11	8	16	15	7	8	7	15	6	4	16
11	8	11	5	2	1	11	5	11	15	10	8	3	8	6	1	16	5	16	5	3	1	16	9	16
12	2	11	14	10	8	1	14	10	2	10	2	7	4	11	8	3	13	7	14	7	16	3	4	15
13	14	7	14	16	4	6	4	7	4	11	1	5	12	6	12	3	12	7	4	7	12	6	1	10
14	1	6	4	7	1	14	15	5	13	10	1	7	1	5	8	16	15	7	8	7	15	6	15	16
15	4	10	8	3	15	16	8	7	13	6	13	11	1	16	8	11	15	3	8	11	10	7	4	7
16	4	10	8	3	15	11	8	7	13	6	13	16	12	16	8	7	15	9	8	11	15	7	4	7
17	4	6	15	8	15	16	13	7	13	3	13	12	12	14	8	7	15	3	8	2	15	2	14	7
18	9	10	3	2	15	16	13	7	13	6	13	16	6	16	8	7	3	9	12	11	15	7	4	7
19	9	10	8	3	15	16	8	7	1	6	13	16	1	16	8	7	15	3	8	11	15	7	9	7
20	4	6	8	14	15	16	8	7	13	6	13	11	12	6	8	7	15	14	8	11	15	7	4	7
21	1	6	14	3	15	11	13	7	13	6	13	11	1	16	8	7	15	9	8	11	15	7	4	7
22	4	6	8	14	15	11	4	7	1	6	12	11	12	16	8	11	15	9	8	11	15	7	4	7
23	4	1	15	14	15	11	8	7	1	3	13	16	6	14	8	7	15	3	8	11	15	7	4	7
24	4	6	14	3	9	11	13	7	13	6	13	11	14	6	8	11	14	3	4	11	2	7	4	7
25	1	10	8	14	15	11	8	7	1	6	13	16	1	6	8	7	1	9	8	11	15	7	4	7
26	4	10	14	3	15	16	13	7	13	6	13	11	14	16	8	7	14	9	2	11	15	7	4	7
27	1	6	8	15	16	15	8	7	1	6	13	16	14	6	8	7	1	15	8	11	5	7	5	7
28	4	10	8	3	15	16	8	7	1	6	13	16	1	16	8	7	15	3	8	11	15	7	4	7
29	4	6	8	3	15	11	8	7	1	6	12	16	12	6	8	7	1	14	8	11	15	7	4	7
30	4	6	8	3	15	16	8	7	1	6	12	13	1	16	8	11	1	9	8	11	15	7	4	7
31	1	10	15	8	15	11	13	7	13	6	13	11	12	6	5	7	15	1	4	2	15	7	14	7
32	4	6	8	3	15	16	4	7	1	6	13	16	1	16	8	7	15	3	4	11	15	7	4	7
33	4	10	15	3	15	16	4	7	1	6	13	16	1	16	8	11	15	3	4	11	15	10	4	7
34	4	6	15	3	15	11	8	7	1	3	12	11	1	6	8	7	15	3	8	11	15	7	4	7
35	9	10	8	14	15	16	8	7	1	6	13	11	6	16	8	6	15	9	4	2	15	5	4	9
36	4	6	8	3	15	11	8	7	1	6	12	11	1	6	8	7	1	14	8	11	15	7	4	7
37	4	6	15	2	15	16	8	7	1	6	13	11	12	6	8	7	15	3	8	2	15	7	4	7
38	4	10	8	3	15	11	8	9	1	6	13	11	1	6	8	7	15	9	8	11	15	7	4	7
39	8	11	5	9	8	11	14	11	4	10	8	10	8	15	2	1	4	12	13	12	13	1	7	11
40	8	11	13	6	3	11	13	5	15	10	8	10	8	6	1	16	4	16	12	7	15	16	9	7
41	8	11	5	6	3	11	14	11	15	10	14	10	8	6	2	16	12	9	5	7	13	16	3	11
42	8	11	13	6	8	3	13	11	4	10	8	10	8	6	2	16	4	16	12	7	15	16	9	11
43	8	11	13	6	4	11	13	2	4	10	8	10	15	6	1	16	4	16	13	7	15	7	3	7
44	8	11	13	6	8	11	13	11	4	10	8	14	8	6	1	2		5	13	7	missing	missing	9	16
45	15	11	13	6	8	11	13	11	4	10	8	14	8	6	1	16	4	16	12	7	15	16	9	7
46	8	11	13	6	1	11	13	11	15	10	8	10	4	6	1	16	12	16	12	7	1	7	3	7
47	8	15	2	6	1	11	2	11	4	10	12	10	2	6	2	6	12	9	12	7	1	16	3	9
48	8	15	13	9	8	11	13	14	12	15	3	10	6	8	2	6	12	16	12	3	16	1	3	16
49	8	10	13	5	1	11	13	missing	15	4	14	8	15	4	1	6	4	16	13	5	15	16	3	7
50	15	11	13	6	8	1	13	11	15	10	12	3	15	6	14	16	4	9	12	7	13	16	9	16
51	8	11	13	6	1	11	13	11	15	10	8	10	15	6	1	16	4	16	13	7	1	16	3	7
52	8	15	13	6	1	3	13	14	12	14	12	14	8	2	1	2	16	9	13	3	13	7	16	7
53	8	10	5	9	1	11	13	14	15	10	12	3	4	15	1	16	12	9	12	7	13	16	3	7
54	missing	missing	missing	missing	missing	missing	missing	missing	missing	missing	missing	missing	missing	missing	missing	missing	missing	missing	missing	missing	missing	missing	missing	missing
55	8	11	13	6	4	11	13	11	4	10	8	10	4	6	1	16	4	16	13	7	15	16	3	7
56	4	6	8	3	15	11	4	7	13	6	12	16	12	16	8	7	15	3	4	11	15	7	5	7
57	8	11	13	6	4	11	13	11	4	10	8	3	15	6	2	16	4	16	12	7	15	7	3	16
58	8	11	13	6	8	11	13	11	12	10	8	10	15	6	2	14	12	16	12	7	15	7	3	16
59	8	11	13	6	8	11	13	11	15	10	8	10	15	6	1	6	12	9	12	7	15	16	9	7
60	8	11	13	6	1	11	13	11	15	10	8	10	4	6	1	6	4	9	12	7	13	16	3	7
61	15	11	5	6		11	5	11	15	14	8	10	15	6	1	16	4	16	12	7	15	16	3	16
62	8	11	13	6	8	11	13	14	4	10	8	14	8	6	1	16	4	16	13	7	15	16	3	16
63	8	11	13	5	8	3	2	13	4	10	8	14	8	6	1	14	4	9	12	7	1	16	3	11
64	8	11	13	6	1	8	13	11	12	10	12	10	8	6	1	6	4	5	12	7	13	7	7	11
65	8	11	13	2	8	11	13	14	15	10	8	10	8	6	1	16	4	16	13	7	15	7	3	7
66	8	11	13	6	4	11	13	11	15	10	8	10	4	6	1	16	4	9	13	7	1	16	9	7
67	8	11	13	6	1	3	13	11	15	10	8	3	4	6	1	16	4	16	13	7	15	16	9	16
68	8	11	13	5	4	3	2	11	15	10	8	14	15	6	1	16	4	9	5	12	1	16	3	16
69	8	11	13	6	8	11	13	11	4	10	8	10	4	6	1	16	12	16	13	7	1	16	9	7
70	8	11	13	6	8	11	13	1	15	14	8	10	8	6	1	6	4	9	12	7	15	7	3	11
71	15	11	13	5	8	11	13	5	15	12	8	14	4	2	1	14	12	16	12	13	15	1	3	16
72	8	10	2	9	1	11	missing	missing	15	10	8	10	15	6	1	6	12	9	13	7	13	7	3	11
73	8	11	5	9	missing	missing	missing	missing	missing	missing	missing	missing	missing	missing	missing	missing	missing	missing	missing	missing	missing	missing	missing	missing
74	14	11	13	5	4	6	1	7	4	11	8	11	12	5	8	3	12	11	4	7	8	6	8	2
75	14	10	13	2	6	4	15	7	13	14	15	8	15	9	12	3	12	7	4	7	12	6	1	2
76	14	7	13	16	4	10	1	7	4	11	8	11	15	6	8	16	12	7	4	7	8	10	8	16
77	14	6	13	16	4	10	15	7	4	11	8	11	15	5	3	16	12	11	4	7	8	6	1	16
78	14	11	2	16	4	10	15	7	4	11	8	11	15	9	8	16	12	11	4	16	8	10	1	10
79	10	7	2	16	2	6	4	7	4	11	8	11	12	6	12	16	12	7	4	7	12	6	8	10
80	missing	missing	missing	missing	missing	missing	missing	missing	missing	missing	missing	missing	missing	missing	missing	missing	missing	missing	missing	missing	missing	missing	missing	missing
81	14	11	13	14	4	10	15	1	4	14	15	11	15	6	8	3	12	7	4	16	8	6	8	16
82	14	11	14	16	2	10	1	13	14	3	1	5	15	6	8	3	2	7	4	7	8	12	1	10
83	14	11	13	16	4	3	4	7	4	11	8	11	15	9	8	16	2	7	4	16	8	6	8	16
84	6	11	2	16	2	10	15	7	14	11	8	11	15	9	12	16	12	11	5	16	12	6	2	16
85	14	11	13	16	10	6	1	7	4	11	15	11	15	6	8	16	9	11	4	16	12	6	2	16
86	10	7	2	16	2	6	4	7	4	11	8	1	15	6	8	16	12	7	4	16	8	6	8	16
87	14	7	14	16	2	6	4	7	4	11	8	11	15	6	8	16	12	11	4	16	8	6	8	16
88	6	7	5	16	4	10	15	4	3	11	8	11	12	6	12	16	12	11	4	5	8	6	1	2
89	6	11	13	16	2	6	4	7	4	11	1	11	15	6	8	16	12	11	4	16	8	6	1	16
90	6	11	14	16	4	10	15	7	4	11	8	11	15	6	8	16	12	7	4	16	8	6	8	16
91	14	7	13	16	4	6	13	7	13	11	8	11	15	9	8	9	12	11	3	7	13	10	8	10
92	14	11	13	16	4	10	4	7	4	11	8	11	15	6	8	16	12	7	4	16	8	6	8	16
93	6	11	14	16	4	10	4	7	4	11	8	11	15	9	12	16	12	11	4	16	8	10	2	10
94	14	11	13	16	4	2	15	1	13	3	15	11	15	6	8	9	12	7	3	7	8	6	8	16
95	14	11	3	16	4	6	4	7	13	11	8	11	15	6	8	16	12	7	4	7	8	6	8	16
96	6	11	13	16	4	2	1	7	4	11	8	11	12	6	8	16	12	2	4	16	8	13	8	16
97	14	11	14	16	2	6	13	7	4	11	8	11	15	6	3	16	12	11	4	7	13	6	1	16
98	14	7	13	16	4	3	15	7	4	11	15	11	15	9	8	3	2	7	4	3	8	6	1	16
99	14	6	13	14	4	2	15	13	4	3	8	1	12	5	8	16	12	2	4	7	8	6	1	16
100	14	11	13	16	4	10	4	7	4	11	8	11	12	6	8	16	12	11	4	7	8	10	8	16
101	14	7	13	16	4	3	4	7	4	11	8	11	15	6	8	16	12	7	4	16	8	6	1	16
102	6	11	13	16	4	6	15	7	4	11	15	11	15	6	12	16	12	7	4	16	12	13	8	16
103	1	6	4	7	8	9	15	10	13	10	1	7	4	5	8	16	15	7	8	16	15	16	4	16
104	1	11	1	7	1	9	12	10	13	10	12	7	1	11	8	10	12	7	8	7	15	11	4	2
105	1	11	1	7	8	14	15	14	13	10	1	3	4	11	8	10	15	7	8	16	15	11	4	16
106	1	2	1	7	13	14	12	5	13	10	12	7	12	11	8	16	12	6	8	16	15	16	15	16
107	2	11	1	7	8	9	15	10	13	10	12	7	4	5	8	16	15	7	8	7	15	11	4	16
108	1	11	1	10	8	9	15	10	2	3	1	3	1	11	8	10	15	7	8	7	15	16	15	16
109	1	11	1	7	8	9	15	14	13	10	1	7	1	11	8	16	15	7	8	7	15	6	15	16
110	1	6	14	7	13	9	15	10	13	3	12	7	12	4	16	5	12	6	8	16	15	3	15	16
111	1	6	1	7	13	9	12	5	2	10	1	7	12	11	8	16	12	7	8	7	15	16	15	16
112	1	11	4	7	8	14	15	10	13	10	12	7	1	11	8	16	15	7	8	16	15	16	15	16
113	1	6	4	7	8	9	15	10	13	10	12	7	4	11	8	16	15	7	8	16	15	11	4	16
114	2	11	4	14	8	13	15	5	13	3	12	3	4	1	8	16	12	7	8	16	15	3	15	16
115	2	11	4	7	13	9	14	10	13	10	2	7	5	11	8	16	15	7	8	7	15	11	2	16
116	1	6	4	7	13	9	15	10	13	10	12	7	4	11	8	16	15	7	8	7	15	16	15	16
117	2	11	8	7	13	1	12	10	13	10	12	7	4	1	8	10	15	7	14	16	15	11	13	16
118	9	11	4	1	8	9	12	10	13	10	12	7	12	11	8	10	15	7	8	7	15	11	15	16
119	1	2	4	7	1	9	15	5	13	3	12	7	4	11	8	16	15	7	8	16	15	16	4	16
120	1	11	1	10	8	9	15	10	13	10	1	3	1	11	8	10	15	7	8	16	15	11	15	16
121	1	11	4	7	1	9	15	5	13	10	12	7	1	11	8	16	15	7	8	16	15	16	15	16
122	1	6	1	7	1	9	15	10	13	10	1	7	4	11	8	16	15	7	8	7	15	11	15	16
123	1	9	14	10	1	8	15	10	13	3	12	3	12	11	8	10	15	7	14	7	15	11	15	16
124	1	6	4	7	8	9	15	10	13	3	1	7	4	11	8	16	15	7	8	7	15	6	4	16
125	1	11	4	10	8	9	12	10	13	10	1	2	4	11	8	10	13	7	8	7	15	11	13	2
126	1	11	4	7	8	14	15	10	13	10	1	7	4	11	8	16	15	7	8	16	15	16	4	16
127	2	6	4	7	8	9	12	10	2	10	12	7	4	11	8	10	12	7	8	7	15	3	13	16
128	1	11	1	10	13	9	missing	missing	missing	missing	missing	missing	1	11	8	10	15	7	8	16	15	3	15	16
129	1	6	1	7	1	14	12	5	13	3	1	7	4	11	8	16	15	7	8	7	15	16	4	16
130	1	11	4	7	8	9	15	14	13	10	12	7	4	11	8	16	13	7	8	7	15	11	15	16
131	1	6	1	7	8	9	15	5	13	10	1	7	1	5	8	16	15	7	8	7	15	6	15	16
132	1	11	4	7	8	1	12	5	2	10	12	7	4	11	8	16	15	7	8	7	15	6	4	15
133	missing	missing	missing	missing	missing	missing	missing	missing	missing	missing	missing	missing	missing	missing	missing	missing	missing	missing	missing	missing	missing	missing	missing	missing
134	missing	missing	missing	missing	missing	missing	missing	missing	missing	missing	missing	missing	missing	missing	missing	missing	missing	missing	missing	missing	missing	missing	missing	missing
135	missing	missing	missing	missing	missing	missing	missing	missing	missing	missing	missing	missing	missing	missing	missing	missing	missing	missing	missing	missing	missing	missing	missing	missing
136	missing	missing	missing	missing	missing	missing	missing	missing	missing	missing	missing	missing	missing	missing	missing	missing	missing	missing	missing	missing	missing	missing	missing	missing
137	missing	missing	missing	missing	missing	missing	missing	missing	missing	missing	missing	missing	missing	missing	missing	missing	missing	missing	missing	missing	missing	missing	missing	missing
138	missing	missing	missing	missing	missing	missing	missing	missing	missing	missing	missing	missing	missing	missing	missing	missing	missing	missing	missing	missing	missing	missing	missing	missing
139	missing	missing	missing	missing	missing	missing	missing	missing	missing	missing	missing	missing	missing	missing	missing	missing	missing	missing	missing	missing	missing	missing	missing	missing
140	missing	missing	missing	missing	missing	missing	missing	missing	missing	missing	missing	missing	missing	missing	missing	missing	missing	missing	missing	missing	missing	missing	missing	missing
141	missing	missing	missing	missing	missing	missing	missing	missing	missing	missing	missing	missing	missing	missing	missing	missing	missing	missing	missing	missing	missing	missing	missing	missing
142	missing	missing	missing	missing	missing	missing	missing	missing	missing	missing	missing	missing	missing	missing	missing	missing	missing	missing	missing	missing	missing	missing	missing	missing
143	missing	missing	missing	missing	missing	missing	missing	missing	missing	missing	missing	missing	missing	missing	missing	missing	missing	missing	missing	missing	missing	missing	missing	missing
144	missing	missing	missing	missing	missing	missing	missing	missing	missing	missing	missing	missing	missing	missing	missing	missing	missing	missing	missing	missing	missing	missing	missing	missing
145	missing	missing	missing	missing	missing	missing	missing	missing	missing	missing	missing	missing	missing	missing	missing	missing	missing	missing	missing	missing	missing	missing	missing	missing
146	missing	missing	missing	missing	missing	missing	missing	missing	missing	missing	missing	missing	missing	missing	missing	missing	missing	missing	missing	missing	missing	missing	missing	missing
147	missing	missing	missing	missing	missing	missing	missing	missing	missing	missing	missing	missing	missing	missing	missing	missing	missing	missing	missing	missing	missing	missing	missing	missing
148	missing	missing	missing	missing	missing	missing	missing	missing	missing	missing	missing	missing	missing	missing	missing	missing	missing	missing	missing	missing	missing	missing	missing	missing
149	missing	missing	missing	missing	missing	missing	missing	missing	missing	missing	missing	missing	missing	missing	missing	missing	missing	missing	missing	missing	missing	missing	missing	missing
150	missing	missing	missing	missing	missing	missing	missing	missing	missing	missing	missing	missing	missing	missing	missing	missing	missing	missing	missing	missing	missing	missing	missing	missing
151	missing	missing	missing	missing	missing	missing	missing	missing	missing	missing	missing	missing	missing	missing	missing	missing	missing	missing	missing	missing	missing	missing	missing	missing
152	missing	missing	missing	missing	missing	missing	missing	missing	missing	missing	missing	missing	missing	missing	missing	missing	missing	missing	missing	missing	missing	missing	missing	missing
Codes
Attribute Level	Code
Test Location: OHU	1
Test Location: Local Clinic	2
Test Location: Another Community	3
Wait Time: 0	4
Wait Time: 2H	5
Wait Time: 4H	6
Wait Time: 6H	7
Cost: 0	8
Cost: R100	9
Cost: R200	10
Cost: R300	11
Test: Physician	12
Test: Nurse	13
Test: AHW	14
Confidentiality: Yes	15
Confidentiality: No	16
